# Supplementary material for: The Combined Effects of an External Field and Novel Functional Groups on the Structural and Electronic Properties of TMDs/Ti3C2 Heterostructures: A First-Principles Study
Source: Nanomaterials (Basel). 2023 Mar 29;13(7):1218. doi: 10.3390/nano13071218 (PMC10097373; doi:10.3390/nano13071218)
Supplement: Supplementary file 1 [file nanomaterials-13-01218-s001.zip]

Archive with 1 entries (1 files):
- nanomaterials-2256366-supplementary.pdf
